# Supplementary material for: Identification of distinct maturation steps involved in human 40S ribosomal subunit biosynthesis
Source: Nat Commun. 2020 Jan 9;11:156. doi: 10.1038/s41467-019-13990-w (PMC6952385; doi:10.1038/s41467-019-13990-w)
Supplement: Supplementary file 4 — Source Data [file 41467_2019_13990_MOESM4_ESM.zip]

Archive with 2 entries (2 files):
- 188091_3_related_ms_4279075_q23zmd.xlsx
- 188091_3_related_ms_4279076_q238md.pdf
