# Supplementary material for: Identification of distinct maturation steps involved in human 40S ribosomal subunit biosynthesis
Source: Nat Commun. 2020 Jan 9;11:156. doi: 10.1038/s41467-019-13990-w (PMC6952385; doi:10.1038/s41467-019-13990-w)
Supplement: Supplementary file 4 — Source Data [file 41467_2019_13990_MOESM4_ESM.zip › 188091_3_related_ms_4279075_q23zmd.xlsx]

## Sheet: FIGURE 3B
	NOC4L-GFP UNT				NOC4L-GFP 120' LMB					ENP1-GFP UNT				ENP1-GFP 120' LMB					GFP-RRP12 UNT				GFP-RRP12 120' LMB					LTV1-GFP UNT				LTV1-GFP 120' LMB
	No	Nuc	Cyt		No	Nuc	Cyt			No	Nuc	Cyt		No	Nuc	Cyt			No	Nuc	Cyt		No	Nuc	Cyt			No	Nuc	Cyt		No	Nuc	Cyt
1	93.3393	3.59349	3.06719	1	86.5156	11.8413	1.64302		1	87.8683	10.0479	2.08376	1	55.4568	43.3331	1.21017		1	79.6533	6.16308	14.1836	1	51.0422	41.2216	7.73612		1	22.2114	19.9492	57.8394	1	15.4354	76.0838	8.48072
2	94.4657	3.21605	2.31826	2	91.3024	5.78166	2.91595		2	84.0103	15.016	0.973655	2	51.5911	47.1486	1.26028		2	80.9243	6.31836	12.7573	2	48.7108	46.1037	5.18551		2	17.6753	20.4492	61.8756	2	17.4364	73.6665	8.89707
3	91.4751	3.96828	4.55663	3	84.1029	13.4693	2.42783		3	88.117	9.31092	2.57205	3	55.0869	43.5174	1.39566		3	79.3695	4.62087	16.0096	3	50.3415	42.5812	7.07732		3	18.5567	18.1958	63.2475	3	16.6842	71.317	11.9988
4	95.1158	3.93061	0.953623	4	87.2028	8.03586	4.76137		4	81.994	16.8024	1.20351	4	49.344	49.2395	1.41655		4	77.9721	7.75835	14.2695	4	47.5912	43.6531	8.75578		4	16.6488	15.8163	67.5349	4	13.629	76.1195	10.2515
5	95.9802	2.9453	1.0745	5	89.5102	8.34259	2.1472		5	83.3643	15.0971	1.53866	5	52.9515	45.8834	1.16508		5	75.878	7.71811	16.4039	5	47.2111	45.3653	7.4236		5	17.5402	19.5946	62.8652	5	17.9992	72.3511	9.64975
6	96.3139	2.38475	1.30136	6	92.0758	5.99682	1.92743		6	84.925	13.129	1.946	6	52.3724	46.2423	1.38535		6	84.4763	3.96524	11.5584	6	47.2214	44.7087	8.0699		6	17.7941	17.3639	64.842	6	17.0026	73.4383	9.55909
7	93.9991	3.93666	2.06427	7	91.8339	5.60489	2.56125		7	83.0779	15.2222	1.69985	7	46.8269	51.543	1.63007		7	77.342	5.53206	17.1259	7	46.3038	46.5094	7.18674		7	15.3301	18.501	66.1689	7	17.2157	67.4341	15.3501
8	92.1707	4.4655	3.36381	8	90.3756	6.11002	3.51435		8	78.5746	19.6638	1.76157	8	56.7205	41.5623	1.71726		8	84.2477	4.24622	11.5061	8	52.724	39.7586	7.51736		8	18.6881	19.7417	61.5702	8	17.1016	68.7524	14.146
9	91.7608	5.13873	3.10045	9	88.388	8.03408	3.57796		9	82.6121	15.367	2.02091	9	52.3307	46.5196	1.14966		9	84.7741	5.67548	9.5504	9	48.6353	41.0867	10.278		9	18.4183	17.1526	64.4291	9	20.7932	69.5006	9.70614
10	92.9829	4.28808	2.72903	10	88.1811	5.22834	6.59055		10	82.8302	15.0888	2.08097	10	50.4715	48.0236	1.50498		10	82.4593	5.93141	11.6093	10	50.9668	39.8618	9.17135		10	18.2192	18.1239	63.6569	10	19.3925	72.4975	8.10995
11	92.3171	5.54419	2.13867	11	89.7818	6.10803	4.11013		11	86.207	11.2506	2.54245	11	55.1919	43.1877	1.62039		11	83.3951	5.07028	11.5347	11	52.7287	37.9763	9.29506		11	17.5419	15.886	66.5722	11	17.4255	73.5263	9.04819
12	92.1214	4.65685	3.2217	12	91.3397	6.59141	2.06893		12	88.0594	10.7549	1.18561	12	51.5986	46.6789	1.72256		12	82.5045	5.71519	11.7804	12	48.8234	40.1686	11.008		12	18.88	21.9393	59.1808	12	19.1414	71.1853	9.67327
13	92.6597	4.24478	3.09557	13	90.8439	6.03794	3.11821		13	83.777	14.3437	1.87929	13	54.9635	43.8375	1.19899		13	86.1732	4.35913	9.46767	13	52.0946	39.4694	8.43603		13	18.472	18.2948	63.2332	13	20.2085	71.4156	8.37594
14	91.0878	5.32746	3.58471	14	88.6392	7.03512	4.32571		14	87.2053	11.5605	1.23425	14	50.3009	48.2487	1.45039		14	77.5086	4.78718	17.7043	14	48.1761	43.0604	8.76351		14	21.2146	20.8276	71.9077	14	17.8301	68.4719	13.698
15	91.5669	4.44426	3.98888	15	89.4445	7.63531	2.92016		15	84.1154	13.1907	2.69394	15	54.1999	44.2035	1.59655		15	80.6403	4.76687	14.5929	15	56.1803	35.4015	8.41821		15	17.3542	19.3107	63.3351	15	17.7154	71.691	10.5936
16	93.1158	4.64255	2.24167	16	91.8451	6.23695	1.91793		16	82.1203	15.7409	2.13883	16	50.034	47.7085	2.25756		16	80.3607	3.76873	15.8705	16	47.4528	44.7853	7.76183		16	20.3291	19.4342	60.2368	16	23.6787	65.6063	10.715
17	92.4659	4.71651	2.81756	17	92.2108	5.43127	2.35789		17	86.5544	11.3583	2.08731	17	45.8868	52.5086	1.60459		17	80.1999	5.4196	14.3805	17	47.7182	39.9358	12.3461		17	24.512	17.1567	58.3313	17	17.6963	68.5806	13.723
18	92.9973	4.50916	2.49357	18	89.8572	8.14101	2.00175		18	88.5726	9.5178	1.9096	18	52.9406	45.4946	1.5648		18	79.1532	6.71634	14.1305	18	45.2857	42.0882	12.6261		18	17.0392	16.5069	66.4539	18	15.6252	69.3875	14.9873
19	90.1215	6.56758	3.31093	19	88.5345	6.45912	5.00639		19	87.5735	10.2204	2.20603	19	48.422	49.6179	1.96008		19	73.9479	6.8515	19.2006	19	49.1275	44.3923	6.4802		19	16.6489	19.0578	64.2933	19	20.8079	71.6801	7.51199
20	92.2834	5.14741	2.56914	20	90.3461	6.26952	3.38434		20	85.3892	12.1487	2.46201	20	48.3885	49.967	1.64443		20	82.9037	4.34918	12.7471	20	49.8501	42.6176	7.53231		20	14.8507	16.1614	68.988	20	22.0171	67.2337	10.7492
21	93.5214	4.92859	1.54999	21	91.2082	7.64566	1.14617		21	83.5593	14.977	1.4637	21	55.6567	43.4536	0.88965		21	80.6404	7.07043	12.2891	21	53.5392	36.2539	10.207		21	19.9181	17.8256	62.2563	21	22.456	65.8467	11.6973
22	94.1008	3.90205	1.99714	22	89.7162	8.81744	1.46635		22	83.5148	15.5464	0.938816	22	54.692	44.6737	0.634293		22	79.4486	7.97871	12.5727	22	53.6369	36.5045	9.85866		22	22.3592	20.0649	57.5759	22	20.1579	69.158	10.6841
23	93.8487	4.93682	1.21452	23	90.8464	7.72971	1.42389		23	82.3902	15.9467	1.6631	23	55.2664	43.8346	0.899031		23	79.0296	7.24929	13.7211	23	54.0717	35.7435	10.1848		23	18.7681	18.0463	63.1857	23	22.9906	66.4576	10.5517
24	94.9678	4.36179	0.67042	24	91.6503	7.20326	1.14647		24	82	16.3157	1.68432	24	55.2733	43.919	0.807688		24	80.8849	8.36089	10.7542	24	55.9752	37.2492	6.77559		24	22.3232	18.1223	59.5545	24	21.7958	66.194	12.0101
25	95.36	3.79938	0.840595	25	90.9185	7.38145	1.70008		25	85.2538	13.1422	1.60393	25	54.4674	44.3405	1.19209		25	79.075	8.90552	12.0195	25	51.9512	40.0421	8.00672		25	18.4635	18.8861	62.6504	25	21.1903	69.6295	9.18014
26	91.056	7.36177	1.58224	26	90.6074	6.92063	2.47193		26	83.6783	15.8005	0.521202	26	54.6824	44.5762	0.741359		26	87.827	5.99167	6.18137	26	53.6492	37.3461	9.00471		26	18.1028	18.136	63.7612	26	20.8016	72.0441	7.15434
27	95.242	3.36059	1.39741	27	92.5206	6.67271	0.806739		27	80.3098	19.3535	0.336622	27	54.1749	44.6827	1.14237		27	89.9209	6.40834	3.67075	27	52.0887	38.0174	9.89393		27	17.9848	17.133	64.8822	27	18.203	68.0476	13.7494
28	94.3879	4.05438	1.55769	28	89.9557	8.50099	1.54331		28	82.0354	17.7235	0.241144	28	55.447	43.7887	0.764215		28	86.9324	9.51396	3.55363	28	48.7333	40.1703	11.0963		28	19.5049	19.5136	60.9815	28	20.516	68.1267	11.3573
29	93.1065	4.37857	2.51492	29	91.6132	6.79809	1.58866		29	84.5381	14.8441	0.617771	29	53.6801	45.6595	0.660406		29	86.1908	3.28447	10.5247	29	51.4883	37.5046	11.0071		29	20.1008	17.1714	62.7277	29	20.4305	68.5336	11.0359
30	93.8006	4.48946	1.70995	30	92.0444	6.83266	1.12298		30	82.3045	16.719	0.976486	30	55.1769	44.1459	0.677219		30	88.5566	4.33984	7.10354	30	55.0037	36.3269	8.66947		30	23.2002	19.7584	57.0414	30	20.3598	67.8174	11.8229
mean	93.2577	4.44139	2.30088	mean	90.1137	7.29644	2.58983		mean	84.2177	14.1733	1.60891	mean	52.7865	45.918	1.29546		mean	81.7463	5.96121	12.2925	mean	50.6108	40.5301	8.85911		mean	18.955	18.4707	63.0393	mean	19.1246	70.0598	10.8156
s.d.	1.52042	0.9697	0.971472	s.d.	1.86756	1.72535	1.32346		s.d.	2.42245	2.73198	0.656336	s.d.	2.84202	2.63096	0.403663		s.d.	3.81236	1.57865	3.67627	s.d.	2.91361	3.245	1.71157		s.d.	2.22903	1.48484	3.35646	s.d.	2.38237	2.81815	2.1436

## Sheet: FIGURE 5B
	NOC4L-GFP siSCR				NOC4L-GFP siCRM1				NOC4L-GFP siPNO1				NOC4L-GFP siRRP12						ENP1-GFP siSCR				ENP1-GFP siCRM1				ENP1-GFP siPNO1				ENP1-GFP siRRP12						GFP-RRP12 siSCR				GFP-RRP12 siCRM1				GFP-RRP12 siPNO1
	No	Nuc	Cyt		No	Nuc	Cyt		No	Nuc	Cyt		No	Nuc	Cyt				No	Nuc	Cyt		No	Nuc	Cyt		No	Nuc	Cyt		No	Nuc	Cyt				No	Nuc	Cyt		No	Nuc	Cyt		No	Nuc	Cyt
1	90.5597	8.148	1.29225	1	93.0303	5.90691	1.06279	1	92.8277	5.9748	1.19751	1	81.6988	16.4812	1.81999			1	86.0068	12.7234	1.26985	1	59.6143	39.1514	1.23427	1	91.5485	7.34271	1.10875	1	86.638	11.0061	2.35592			1	77.6642	5.24663	17.0891	1	48.1839	48.3574	3.45871	1	89.5764	7.00786	3.41573
2	92.0536	6.08802	1.85837	2	92.4542	5.84819	1.69762	2	92.6524	5.77141	1.57618	2	90.3169	8.14205	1.54106			2	86.2985	12.5652	1.13631	2	59.3859	39.1422	1.47186	2	91.037	8.50831	0.454703	2	85.3155	13.2512	1.4333			2	79.1634	4.68365	16.1529	2	54.0663	43.7302	2.20351	2	93.0081	3.7689	3.22299
3	91.3957	5.11432	3.48997	3	93.5657	4.98027	1.45405	3	92.8726	4.87406	2.25336	3	92.1616	6.82957	1.00879			3	84.715	14.4949	0.790064	3	62.6865	36.3094	1.00418	3	90.3827	8.89631	0.720961	3	78.3633	17.8995	3.73716			3	81.5831	4.88328	13.5337	3	51.2887	46.4593	2.25203	3	88.799	6.81083	4.39016
4	92.936	5.48874	1.57522	4	91.264	6.3158	2.42016	4	91.3548	6.63074	2.01448	4	86.213	11.4924	2.29452			4	85.8817	12.8508	1.26745	4	59.9492	39.1773	0.873491	4	89.3773	9.23236	1.39033	4	81.4177	16.5125	2.06981			4	81.9788	5.31193	12.7093	4	53.3538	44.2298	2.41638	4	84.5197	8.65051	6.82981
5	92.2949	6.23466	1.47042	5	92.5498	5.91744	1.53278	5	90.3354	8.77918	0.885465	5	93.0992	5.20829	1.69247			5	84.2041	14.2712	1.5247	5	59.5036	39.5201	0.976323	5	87.4918	11.8666	0.641615	5	85.3366	13.2154	1.44798			5	82.2449	4.93928	12.8158	5	52.2879	44.5146	3.19751	5	92.9284	3.59358	3.47805
6	91.7506	7.0776	1.17175	6	93.0187	5.7173	1.26401	6	91.5727	7.01187	1.41545	6	93.4584	5.36451	1.17706			6	84.3277	14.0921	1.58024	6	59.2646	39.4751	1.26027	6	86.5687	12.2416	1.18974	6	84.7478	14.2252	1.02696			6	77.9236	5.96782	16.1086	6	48.0083	49.033	2.95878	6	89.4278	4.33315	6.23906
7	92.5167	5.79108	1.69218	7	93.1271	5.4073	1.46563	7	92.2494	6.13356	1.61706	7	92.2964	5.98819	1.71538			7	87.9611	10.0147	2.02421	7	62.2654	36.7196	1.01499	7	91.2362	7.78884	0.974909	7	82.5394	16.04	1.42059			7	77.5712	7.4105	15.0183	7	59.3977	38.2666	2.33571	7	92.8652	3.63993	3.49489
8	92.5947	6.16049	1.24481	8	93.5124	5.75396	0.733674	8	89.5287	8.91451	1.5568	8	92.026	6.62436	1.34968			8	85.9968	12.6748	1.32849	8	59.9106	38.764	1.32539	8	90.2421	8.65957	1.09836	8	78.1483	20.3002	1.5515			8	81.1431	3.774	15.0829	8	56.1511	41.0816	2.76724	8	95.1343	2.23547	2.63021
9	90.2266	7.51062	2.26279	9	90.6581	8.18442	1.15746	9	92.4024	6.2252	1.37244	9	92.1922	6.64702	1.16077			9	82.8961	16.1571	0.946835	9	58.827	40.2243	0.948779	9	89.4983	9.19895	1.30272	9	80.4951	17.9602	1.54466			9	80.6206	5.99167	13.3878	9	49.7628	46.9327	3.30457	9	92.3157	3.72863	3.95567
10	92.3531	5.67189	1.97502	10	91.125	7.63263	1.24233	10	92.4366	5.74269	1.82071	10	91.2161	6.33957	2.44432			10	82.5054	15.3579	2.13675	10	57.2051	41.9416	0.853371	10	88.3787	10.3908	1.23053	10	76.5042	21.9757	1.5201			10	76.5781	6.37714	17.0447	10	52.0712	43.3994	4.52943	10	89.2631	6.23538	4.50153
11	92.9207	5.21214	1.86717	11	92.7374	6.00677	1.25584	11	93.0952	4.97748	1.92731	11	91.2337	7.28993	1.47641			11	84.3927	13.7855	1.8218	11	57.5072	41.9745	0.518343	11	87.1684	11.4952	1.33634	11	79.8255	18.0933	2.08122			11	71.6737	7.06771	21.2586	11	54.7133	42.7263	2.56033	11	93.6561	4.3757	1.96818
12	92.2984	6.33806	1.3635	12	93.0882	6.25355	0.658222	12	94.628	4.27308	1.09889	12	89.4688	7.37761	3.15355			12	83.8793	14.4207	1.70001	12	61.3954	37.995	0.609543	12	88.3325	10.9877	0.679781	12	83.6144	15.602	0.783561			12	79.1324	8.60095	12.2667	12	54.5654	40.8118	4.62281	12	91.0243	5.14776	3.82798
13	93.4238	5.05558	1.52064	13	93.395	5.54246	1.06255	13	94.2669	4.31148	1.42162	13	89.0408	9.47324	1.486			13	79.8617	18.2669	1.87142	13	61.9366	37.1665	0.896836	13	86.9222	12.3146	0.763225	13	83.3102	15.3941	1.29566			13	81.2176	6.26349	12.5189	13	48.1868	47.3769	4.43631	13	93.2348	4.43453	2.33067
14	92.3515	6.48481	1.16373	14	92.1057	5.84149	2.05283	14	93.7206	4.66376	1.61564	14	86.5957	10.1068	3.2975			14	79.972	19.6661	0.36196	14	59.3569	40.0273	0.615709	14	91.6596	7.69589	0.644458	14	79.8338	18.5693	1.5969			14	72.8521	7.94469	19.2032	14	56.133	40.9795	2.88747	14	91.7766	5.46586	2.75752
15	92.026	6.65402	1.32001	15	92.2502	6.81087	0.938887	15	94.432	4.41487	1.15318	15	93.1027	5.73129	1.166			15	86.3007	11.5809	2.11835	15	60.9734	38.3715	0.655112	15	87.7917	11.084	1.12431	15	81.4622	16.6258	1.91196			15	79.8376	5.07078	15.0916	15	58.6521	39.2762	2.0717	15	88.9582	6.3042	4.73762
16	88.7587	10.0614	1.17992	16	89.9865	8.93876	1.07469	16	89.4508	9.43103	1.11821	16	94.6773	4.63443	0.688304			16	86.0843	12.6314	1.28435	16	58.756	40.4751	0.76884	16	89.7435	8.80441	1.45211	16	80.5935	18.4081	0.998487			16	81.9326	5.76112	12.3062	16	52.5176	44.8294	2.653	16	90.5467	6.0909	3.36243
17	91.1736	7.52725	1.29916	17	90.3073	7.30198	2.39068	17	91.0308	6.69655	2.27262	17	92.7275	4.74064	2.53182			17	88.4904	10.0385	1.47106	17	58.5214	40.6768	0.801739	17	90.4146	9.17259	0.412783	17	79.2418	19.2468	1.51146			17	75.5107	5.23998	19.2493	17	50.7702	46.5244	2.70534	17	91.6075	4.94876	3.44373
18	93.5283	4.57405	1.89769	18	89.98	6.17792	3.84211	18	90.6881	7.42638	1.88548	18	94.8204	4.14171	1.03787			18	86.5767	11.6499	1.77336	18	62.4849	36.6432	0.871846	18	86.8262	12.11	1.06377	18	82.689	16.7152	0.595754			18	77.7503	6.66059	15.5891	18	57.2056	40.1445	2.64985	18	90.7586	7.1285	2.11292
19	93.8761	4.44691	1.67699	19	93.9198	4.82937	1.25088	19	91.062	7.99177	0.946183	19	89.4558	7.60681	2.93739			19	82.8457	15.2437	1.91056	19	60.7799	38.6312	0.588885	19	89.5233	9.75259	0.724126	19	80.1998	18.9194	0.88071			19	74.3982	6.09303	19.5088	19	59.9569	38.4165	1.62659	19	89.9693	5.84754	4.18312
20	93.6641	4.88179	1.45414	20	93.0443	5.30794	1.64775	20	91.9616	6.43887	1.59952	20	90.5219	8.27029	1.20786			20	81.2185	17.0814	1.70012	20	57.0127	42.4737	0.513567	20	88.1236	10.325	1.55137	20	79.836	18.724	1.44002			20	77.6853	5.76155	16.5531	20	54.8338	42.2137	2.95244	20	93.1189	3.5418	3.33927
21	94.2317	5.17526	0.593042	21	92.7674	5.82373	1.40889	21	94.593	4.51497	0.891986	21	94.0005	4.46785	1.53166			21	84.8127	13.9626	1.22467	21	55.3426	43.502	1.15537	21	87.5963	11.4388	0.964903	21	83.0351	15.8479	1.11693			21	81.0265	6.26201	12.7115	21	53.9929	43.9647	2.04242	21	88.7039	9.0725	2.22363
22	94.7176	4.11495	1.16747	22	93.3247	6.09891	0.576411	22	93.3124	5.81929	0.868275	22	93.3743	5.78628	0.839397			22	83.8172	14.3296	1.85319	22	58.7595	40.2728	0.967724	22	87.1674	11.9688	0.863826	22	79.7192	18.6995	1.58134			22	82.3217	6.21749	11.4608	22	49.9692	48.3888	1.64201	22	92.7594	6.06812	1.17253
23	94.2041	4.80266	0.993286	23	92.0056	6.9783	1.01608	23	92.4306	5.61941	1.94999	23	93.7234	4.87973	1.39687			23	85.3456	14.0135	0.640911	23	58.5446	40.6844	0.771099	23	88.5723	10.335	1.09268	23	81.1325	17.4879	1.37963			23	84.2638	5.67524	10.061	23	53.5258	44.0482	2.42601	23	90.1303	8.66631	1.20336
24	93.4637	6.04641	0.489894	24	93.6606	5.30169	1.03767	24	93.2086	5.52108	1.27032	24	92.9115	6.29839	0.790113			24	85.992	12.9743	1.03375	24	55.1958	43.4847	1.31944	24	88.5393	10.4676	0.993054	24	82.6621	15.6528	1.68514			24	86.9095	4.03665	9.0539	24	53.4775	44.8738	1.64864	24	91.475	6.86219	1.66285
25	93.1764	6.18989	0.633708	25	92.8233	5.64192	1.53475	25	94.1623	4.00584	1.83187	25	92.7679	6.01465	1.21741			25	83.4162	15.4896	1.09424	25	54.9922	44.0487	0.959147	25	88.024	10.8492	1.12679	25	78.1616	20.243	1.59539			25	80.6878	6.23147	13.0807	25	61.887	37.0483	1.06469	25	93.997	5.15296	0.850024
26	93.8906	4.48988	1.61949	26	92.0116	6.0844	1.90399	26	93.7254	5.26186	1.01277	26	92.8996	5.96032	1.1401			26	84.3988	15.1265	0.474684	26	62.5423	36.5713	0.886401	26	87.6129	11.3338	1.05329	26	78.2899	20.2741	1.4361			26	85.1329	5.60228	9.26477	26	56.1147	42.1865	1.69877	26	91.6195	7.18512	1.19539
27	93.9139	4.89755	1.18857	27	92.0054	7.14391	0.850665	27	94.1867	4.56215	1.25111	27	93.1171	5.65466	1.22822			27	86.5202	13.1015	0.378319	27	56.8437	42.1312	1.02506	27	85.8417	13.3945	0.763784	27	80.2864	18.2124	1.50119			27	87.6672	4.66239	7.67038	27	47.5018	50.2945	2.20375	27	93.5129	5.82884	0.658245
28	94.0551	4.9578	0.987059	28	92.3085	6.48353	1.20801	28	95.6192	3.46041	0.92042	28	92.9006	5.34923	1.75019			28	87.097	11.7471	1.15596	28	57.7058	41.6244	0.669822	28	88.2245	11.2867	0.488809	28	81.1271	17.3109	1.56206			28	85.4445	5.21401	9.34148	28	52.6403	44.9346	2.42504	28	92.2892	6.65066	1.06013
29	93.4505	5.76819	0.781358	29	93.8562	5.36618	0.777648	29	93.1017	5.54448	1.35378	29	91.713	6.15008	2.13687			29	83.7796	15.1753	1.0451	29	54.9136	43.7709	1.31547	29	87.8459	11.8507	0.303414	29	78.5948	20.0201	1.38514			29	86.0635	4.89099	9.04554	29	51.034	45.6181	3.34783	29	92.1538	7.20673	0.63949
30	92.1064	6.50561	1.38799	30	94.5733	3.96596	1.46078	30	94.6575	4.59039	0.752126	30	93.1232	5.68493	1.19189			30	84.5083	14.6296	0.862108	30	55.8938	43.3311	0.775113	30	87.1027	12.0323	0.865045	30	79.9785	18.6764	1.34511			30	86.0513	4.36446	9.58421	30	50.7644	47.9521	1.28346	30	93.4466	5.49395	1.05949
mean	92.6638	5.91566	1.42059	mean	92.4819	6.1188	1.39933	mean	92.7189	5.85277	1.42836	mean	91.5618	6.82453	1.61365			mean	84.6701	14.0039	1.32603	mean	58.9357	40.1427	0.9216	mean	88.6265	10.4275	0.946016	mean	81.1033	17.3703	1.52639			mean	80.4677	5.74023	13.7921	mean	53.4338	43.9538	2.61241	mean	91.4192	5.71591	2.86489
s.d.	1.30854	1.24552	0.561663	s.d.	1.15792	0.99255	0.638524	s.d.	1.55265	1.48233	0.42181	s.d.	2.7432	2.43902	0.677512			s.d.	2.04468	2.09999	0.500333	s.d.	2.30593	2.27959	0.254175	s.d.	1.55947	1.55881	0.315509	s.d.	2.41928	2.37719	0.549797			s.d.	4.01677	1.0734	3.49094	s.d.	3.619	3.37805	0.867491	s.d.	2.13035	1.64328	1.56921
[truncated: 16 more columns]

## Sheet: FIGURE 7D
	ENP1-GFP siSCR 72h				ENP1-GFP siPARN 72h					GFP-RRP12 siSCR 72h				GFP-RRP12 siPARN 72h					LTV1-GFP siSCR 72h				LTV1-GFP siPARN 72h
	No	Nuc	Cyt		No	Nuc	Cyt			No	Nuc	Cyt		No	Nuc	Cyt			No	Nuc	Cyt		No	Nuc	Cyt
1	29.0623	2.968	0.414333	1	50.0567	13.0437	0.401333		1	62.214	6.19	7.06167	1	56.77	6.35967	11.8243		1	2.631	2.81933	10.4367	1	4.81633	4.86	19.272
2	36.8953	4.548	0.486	2	46.8857	10.5033	0.195333		2	62.8283	6.31733	7.174	2	55.0997	5.09833	11.345		2	1.78033	2.412	9.363	2	2.81067	3.484	18.8197
3	39.411	4.659	0.312667	3	51.2083	9.26	0.448		3	64.0597	4.97133	5.183	3	48.8337	4.04433	10.1483		3	1.962	1.74467	9.35567	3	3.805	4.09533	17.6077
4	47.095	4.09767	0.225	4	49.4893	7.56667	0.374		4	64.2667	3.48267	5.147	4	56.7923	3.905	9.837		4	1.71233	2.00567	9.32967	4	4.07333	4.21467	19.2973
5	45.4963	6.949	0.335	5	48.2453	9.25967	0.294333		5	64.3907	5.059	5.019	5	57.6007	3.78667	8.01067		5	1.78067	1.84167	9.41133	5	2.369	3.241	18.7023
6	44.616	5.353	0.470333	6	52.5003	9.902	0.542		6	58.3833	3.59567	5.498	6	47.36	3.08467	6.36267		6	1.872	2.06033	11.347	6	4.17367	4.05067	20.948
7	42.3753	4.897	1.14	7	54.7257	6.72467	0.313667		7	64.8427	3.426	6.33833	7	33.8567	4.45667	9.24733		7	2.46467	2.734	9.56367	7	3.16967	6.10267	23.5223
8	39.6413	4.33967	0.605667	8	51.423	8.62733	0.371		8	64.0937	3.90467	6.16333	8	39.2423	3.697	7.84733		8	2.24467	2.28367	7.634	8	3.59467	4.17567	24.532
9	41.1733	6.91567	0.701333	9	40.6347	10.3347	0.731		9	51.062	2.43867	5.38	9	54.7633	2.17833	5.47767		9	2.617	3.398	10.4717	9	6.164	5.65533	26.798
10	42.3007	6.498	0.814333	10	43.1377	8.066	0.242		10	54.7103	5.274	6.24633	10	43.4943	3.24733	10.4513		10	2.02767	2.60633	11.6247	10	2.67867	3.02067	17.9147
11	43.1593	6.04933	0.398	11	46.6813	17.415	0.250667		11	50.3107	5.36033	8.708	11	58.0947	7.31767	10.172		11	3.16433	4.37167	10.7457	11	3.28267	3.367	18.7183
12	42.703	4.438	0.494	12	55.9043	15.3397	0.204		12	51.3037	2.75433	6.99733	12	49.1753	4.477	8.53333		12	2.50567	2.90233	10.6693	12	2.801	3.538	17.186
13	41.2853	5.56233	0.452667	13	50.885	11.3087	0.343667		13	48.068	4.05033	8.83233	13	44.0067	3.80233	9.21933		13	2.701	2.771	7.988	13	3.58867	3.921	20.6853
14	41.4033	5.397	0.446333	14	50.9743	8.05033	0.298		14	53.956	3.794	6.16033	14	46.0553	2.13567	10.6013		14	3.029	3.08033	9.50233	14	3.27233	3.06733	18.2347
15	39.7607	4.047	0.843	15	44.243	8.528	0.355		15	60.7547	6.63033	6.74667	15	56.415	4.783	10.7153		15	2.544	4.23167	11.2313	15	3.26133	5.079	20.629
16	37.737	4.13033	0.422333	16	55.1393	13.0123	0.192333		16	59.0953	4.027	6.98667	16	48.408	3.627	8.66133		16	3.43533	3.65133	15.182	16	2.353	4.008	23.792
17	35.6063	4.76333	0.427	17	40.113	10.4333	0.311667		17	59.5733	5.77133	7.20033	17	44.9003	4.198	7.97267		17	3.382	3.17267	13.0457	17	2.41333	3.28233	25.108
18	37.8157	3.87833	0.784333	18	41.567	8.77967	0.326667		18	69.556	2.81233	5.51333	18	43.9133	2.732	9.561		18	3.074	3.2	13.652	18	5.67267	4.827	36.196
19	35.4557	6.04667	0.415333	19	39.559	7.939	0.305		19	63.647	4.968	6.58133	19	65.7913	3.55467	8.637		19	2.25933	2.68033	9.572	19	3.52567	3.14467	19.2657
20	37.734	4.317	0.386667	20	28.8097	9.28267	0.231		20	67.155	4.73733	9.36233	20	37.1503	2.41767	6.983		20	2.04267	2.52733	9.94133	20	3.32133	3.66133	20.76
21	55.7163	9.37333	1.106	21	56.008	9.02067	0.449		21	48.5223	2.88433	6.03033	21	67.3077	4.745	12.702		21	2.56533	2.85233	10.657	21	2.71133	3.556	18.958
22	51.1793	7.03067	1.41833	22	46.2597	9.85567	0.432667		22	54.6987	3.02433	5.80267	22	48.162	3.904	10.492		22	1.52367	1.731	6.66667	22	3.077	4.19567	21.7947
23	57.4377	6.08967	0.947	23	53.918	11.801	0.657		23	62.935	3.74367	6.822	23	48.2627	4.29	9.15067		23	1.778	2.12167	7.694	23	3.41333	4.76133	23.8363
24	47.1123	4.633	0.700333	24	59.4693	9.907	0.288333		24	56.2677	2.48567	5.79967	24	48.5383	4.508	9.12333		24	1.77567	2.14867	8.173	24	3.51133	4.891	25.106
25	34.0757	4.87367	1.00333	25	53.0223	11.601	0.472667		25	52.915	2.51133	7.01433	25	54.024	4.57533	9.79933		25	2.064	2.35767	8.827	25	2.705	3.412	17.1907
26	44.9793	4.56433	0.602667	26	46.4373	7.02233	0.729		26	42.949	2.77433	5.037	26	58.016	4.96967	11.109		26	1.85733	2.05967	7.872	26	2.81733	3.484	17.3303
27	44.25	4.69233	0.352667	27	51.4937	10.6827	0.336333		27	38.854	2.15567	4.95633	27	58.6843	3.23233	10.6603		27	2.09567	2.21467	8.60333	27	3.354	3.925	20.9857
28	46.8527	5.62033	0.561	28	44.4247	9.101	0.529		28	43.524	2.34933	4.11833	28	56.8813	4.66833	10.7533		28	2.04667	2.26133	8.87167	28	2.43933	3.82667	19.5913
29	43.7933	4.194	1.06567	29	51.6713	11.3237	0.625		29	53.6347	2.73067	5.30133	29	66.4357	6.16033	11.8077		29	1.59767	1.77433	7.04467	29	3.284	4.939	24.351
30	49.1603	4.48067	1.60233	30	51.9393	11.6827	0.440667		30	49.5947	3.11867	5.61667	30	67.0223	4.81733	9.93133		30	1.73733	1.94533	7.758	30	3.375	3.851	20.2947
mean	42.5095	5.18021	0.664456	mean	48.5609	10.1791	0.389678		mean	56.6055	3.91142	6.29327	mean	52.0353	4.15911	9.57123		mean	2.2757	2.5987	9.74114	mean	3.39449	4.05458	21.2476
s.d.	6.0022	1.25407	0.337415	s.d.	6.24141	2.31123	0.147706		s.d.	7.67767	1.29112	1.18779	s.d.	8.58537	1.14737	1.61257		s.d.	0.533385	0.676324	1.91327	s.d.	0.874366	0.765113	3.85248
			NUCLEOLUS
				siSCR 72h	s.d. siSCR 72h	siPARN 72h	s.d. siPARN 72h
			ENP1-GFP	1	0.141197	1.14235	0.146824
			GFP-RRP12	1	0.135635	0.919261	0.15167
			LTV1-GFP	1	0.234383	1.49162	0.384218
			NUCLEOPLASM
				siSCR 72h	s.d. siSCR 72h	siPARN 72h	s.d. siPARN 72h
			ENP1-GFP	1	0.242089	1.96501	0.446165
			GFP-RRP12	1	0.33009	1.06332	0.293339
			LTV1-GFP	1	0.260255	1.56023	0.294421
			CYTOPLASM
				siSCR 72h	s.d. siSCR 72h	siPARN 72h	s.d. siPARN 72h
			ENP1-GFP	1	0.507807	0.586462	0.222297
			GFP-RRP12	1	0.18874	1.52087	0.256237
			LTV1-GFP	1	0.196411	2.18122	0.395485

## Sheet: FIGURE S2B
TBL3	EXP 1	EXP 2	EXP 3	MEAN	s.d.		ENP1	EXP 1	EXP 2	EXP 3	MEAN	s.d.		RRP12	EXP 1	EXP 2	EXP 3	MEAN	s.d.		LTV1	EXP 1	EXP 2	EXP 3	MEAN	s.d.		PES1	EXP 1	EXP 2	EXP 3	MEAN	s.d.
SN1 UNT	8.58875	14.1869	13.2221	11.9993	2.44355		SN1 UNT	28.2174	23.527	15.9869	22.5771	5.03806		SN1 UNT	8.77941	12.6785	9.70651	10.3881	1.66315		SN1 UNT	71.3555	61.765	69.5147	67.5451	4.15566		SN1 UNT	8.2912	16.1385	12.6489	12.3595	3.21016
SN2 UNT	6.4742	13.1442	12.9548	10.8577	3.10059		SN2 UNT	32.7829	32.7019	33.7109	33.0652	0.457742		SN2 UNT	54.8552	58.069	56.3675	56.4306	1.31279		SN2 UNT	25.9684	29.7184	30.2778	28.6549	1.91331		SN2 UNT	11.9725	8.92621	8.0856	9.66143	1.66981
SN3 UNT	84.937	72.6689	73.8231	77.143	5.53132		SN3 UNT	38.9997	43.7711	50.3022	44.3577	4.63284		SN3 UNT	36.3654	29.2525	33.926	33.1813	2.95117		SN3 UNT	2.67608	8.51657	0.207547	3.80007	3.48401		SN3 UNT	79.7363	74.9353	79.2655	77.979	2.1608
SN1 ACTD	21.6048	22.3116	21.6363	21.8509	0.326039		SN1 ACTD	42.7211	42.6573	45.4323	43.6036	1.29337		SN1 ACTD	16.563	24.4707	14.0007	18.3448	4.45616		SN1 ACTD	66.0148	72.0416	76.8296	71.6287	4.42478		SN1 ACTD	26.7858	37.5661	39.4077	34.5865	5.56693
SN2 ACTD	24.799	34.259	34.2103	31.0895	4.44805		SN2 ACTD	40.7161	26.0875	54.4156	40.4064	11.567		SN2 ACTD	73.2377	55.6478	85.9055	71.597	12.407		SN2 ACTD	29.0769	25.2706	23.1704	25.8393	2.44463		SN2 ACTD	45.238	29.0442	26.3745	33.5522	8.33465
SN3 ACTD	53.5962	43.4294	44.1534	47.0597	4.63148		SN3 ACTD	16.5627	31.2552	0.15208	15.99	12.7043		SN3 ACTD	10.1993	19.8816	0.0937845	10.0582	8.07894		SN3 ACTD	4.90828	2.68776	0	2.53201	2.00682		SN3 ACTD	27.9762	33.3898	34.2178	31.8613	2.76788
SN1 LMB	6.78594	5.97259	6.19597	6.31817	0.343109		SN1 LMB	9.52528	10.6278	2.18329	7.44545	3.74803		SN1 LMB	22.4478	37.5797	19.3744	26.4673	7.9572		SN1 LMB	48.3883	42.1788	44.1652	44.9108	2.58925		SN1 LMB	11.1679	8.94601	7.67177	9.2619	1.44467
SN2 LMB	7.88883	6.26978	6.30971	6.82277	0.753991		SN2 LMB	45.0847	40.5229	45.7792	43.7956	2.33143		SN2 LMB	45.5782	38.0987	51.9385	45.2051	5.65622		SN2 LMB	45.1107	51.1946	55.8348	50.7134	4.39131		SN2 LMB	4.40591	10.6805	9.7781	8.28817	2.76978
SN3 LMB	85.3252	87.7576	87.4943	86.8591	1.0899		SN3 LMB	45.39	48.8493	52.0375	48.7589	2.7146		SN3 LMB	31.974	24.3216	28.6871	28.3276	3.1344		SN3 LMB	6.50098	6.62655	0	4.37585	3.09461		SN3 LMB	84.4262	80.3735	82.5501	82.4499	1.65601

## Sheet: FIGURE S2D
TBL3	EXP 1	EXP 2	EXP 3	Mean	s.d.		ENP1	EXP 1	EXP 2	EXP 3	Mean	s.d.		RRP12	EXP 1	EXP 2	EXP 3	Mean	s.d.		LTV1	EXP 1	EXP 2	EXP 3	Mean	s.d.
SN1 SCR	7.40776	25.2986	27.125	19.9438	8.89561		SN1 SCR	18.9881	35.023	28.2793	27.4301	6.57371		SN1 SCR	6.3551	9.92229	15.0231	10.4335	3.55711		SN1 SCR	53.3624	56.832	54.4188	54.8711	1.45211
SN2 SCR	12.3897	14.3072	8.68648	11.7945	2.33292		SN2 SCR	29.3791	38.4538	30.0795	32.6375	4.12269		SN2 SCR	45.3007	61.667	61.0386	56.0021	7.5714		SN2 SCR	35.8575	35.1596	39.4254	36.8142	1.8683
SN3 SCR	80.2025	60.3942	64.1886	68.2618	8.5843		SN3 SCR	51.6327	26.5232	41.6412	39.9324	10.3219		SN3 SCR	48.3442	28.4107	23.9383	33.5644	10.6092		SN3 SCR	10.7801	8.0084	6.15579	8.31477	1.90025
SN1 siPNO1	9.01939	21.911	15.4407	15.457	5.26298		SN1 siPNO1	20.6786	30.0601	23.5395	24.7594	3.9259		SN1 siPNO1	6.62492	15.5316	15.9034	12.6867	4.28899		SN1 siPNO1	50.7529	56.2248	53.4372	53.4716	2.23402
SN2 siPNO1	10.198	14.5583	8.19335	10.9832	2.65714		SN2 siPNO1	29.0175	32.1555	29.6228	30.2652	1.35924		SN2 siPNO1	38.3048	53.0728	58.7256	50.0344	8.60918		SN2 siPNO1	37.1274	32.2802	41.0947	36.8341	3.60447
SN3 siPNO1	80.7826	63.5307	76.366	73.5598	7.31724		SN3 siPNO1	50.304	37.7845	46.8377	44.9754	5.27797		SN3 siPNO1	55.0703	31.3956	25.3709	37.2789	12.8186		SN3 siPNO1	12.1197	11.495	5.46811	9.69427	2.99921
SN1 siRRP12	12.5607	15.0212	8.30873	11.9635	2.7727		SN1 siRRP12	27.2086	43.5751	34.1187	34.9675	6.70851		SN1 siRRP12	7.45776	27.5444	21.626	18.8761	8.42774		SN1 siRRP12	50.6199	52.4635	44.9606	49.348	3.19236
SN2 siRRP12	13.2013	8.64951	6.88153	9.57744	2.66215		SN2 siRRP12	25.1684	36.9787	33.2261	31.791	4.92712		SN2 siRRP12	28.3692	40.7861	31.623	33.5928	5.25708		SN2 siRRP12	36.6553	37.5482	41.2068	38.4701	1.96918
SN3 siRRP12	74.238	76.3293	84.8097	78.459	4.57107		SN3 siRRP12	47.623	19.4463	32.6552	33.2415	11.5106		SN3 siRRP12	64.173	31.6694	46.751	47.5311	13.281		SN3 siRRP12	12.7248	9.98831	13.8326	12.1819	1.6157
SN1 siXPO1	9.52541	24.1739	19.3256	17.675	6.09304		SN1 siXPO1	22.2624	48.1597	33.4943	34.6388	10.6035		SN1 siXPO1	18.8619	24.6313	16.3766	19.9566	3.45772		SN1 siXPO1	51.2893	56.7293	51.9312	53.3166	2.42733
SN2 siXPO1	9.95483	12.2578	11.3638	11.1922	0.947997		SN2 siXPO1	33.3996	37.0928	37.5626	36.0183	1.86162		SN2 siXPO1	40.0916	60.6026	70.2151	56.9698	12.5633		SN2 siXPO1	37.4563	40.5807	39.0719	39.0363	1.27581
SN3 siXPO1	80.5198	63.5683	69.3106	71.1329	7.03934		SN3 siXPO1	44.338	14.7475	28.9431	29.3429	12.0836		SN3 siXPO1	41.0465	14.7661	13.4084	23.0737	12.7208		SN3 siXPO1	11.2544	2.68994	8.99686	7.64706	3.62436
SN1 siPARN 72h	9.91639	18.1307	18.565	15.5374	3.97858		SN1 siPARN 72h	39.6348	44.3062	43.258	42.3996	2.00136		SN1 siPARN 72h	24.9853	23.6874	21.4275	23.3667	1.47005		SN1 siPARN 72h	58.7161	62.6443	61.4364	60.9323	1.64283
SN2 siPARN 72h	10.3748	21.375	11.9728	14.5742	4.85295		SN2 siPARN 72h	31.6709	34.6466	26.8203	31.046	3.22547		SN2 siPARN 72h	56.5475	66.0289	55.0082	59.1949	4.87309		SN2 siPARN 72h	34.0736	32.6077	35.8918	34.191	1.34331
SN3 siPARN 72h	79.7088	60.4943	69.4622	69.8884	7.85006		SN3 siPARN 72h	28.6943	21.0472	29.9216	26.5544	3.92627		SN3 siPARN 72h	18.4672	10.2837	23.5643	17.4384	5.4704		SN3 siPARN 72h	7.21036	4.74804	2.67174	4.87672	1.85512

## Sheet: FIGURE S6A
	PNO1 48h				PNO1 72h				RRP12 48h				RRP12 72h				XPO1 48h				XPO1 72h				PARN 48h				PARN 72h
	Mock	SCR	siPno1		Mock	SCR	siPno1		Mock	SCR	siRrp12		Mock	SCR	siRrp12		Mock	SCR	siXpo1		Mock	SCR	siXpo1		Mock	SCR	siParn		Mock	SCR	siParn
1	1	0.441453	0.0297218	1	1	1.8943	0.133169	1	1	*4.70871476732218	*0.176981033750987	1	1	1.24286	0.109071	1	1	1.02408	0.128574	1	1	1.69075	0.18518	1	1	0.693676	0.0765387	1	1	1.13734	0.105161
2	1	1.21926	0.0867896	2	1	0.932386	0.091252	2	1	0.945402	0.0720096	2	1	0.774319	0.165167	2	1	0.997923	0.202501	2	1	0.81169	0.280421	2	1	0.636397	0.0585441	2	1	0.624598	0.0775175
3	1	1.30526	0.0640496	3	1	0.835474	0.0622838	3	1	0.899586	0.109197	3	1	0.675331	0.112137	3	1	1.3541	0.246501	3	1	0.979873	0.387607	3	1	0.96215	0.0736757	3	1	0.834895	0.12902
4	1	1.05873	0.0430652	4	1	2.28416	0.155107	4	1	1.36825	0.0133193	4	1	0.481186	0.0665846	4	1	0.636986	0.0917382	4	1	1.26634	0.183901	4	1	0.711203	0.0811837	4	1	1.01232	0.0847094
5	1	1.10803	0.0735397	5	1	1.92652	0.0808281	5	1	0.96393	0.123137	5	1	0.760489	0.25437	5	1	1.21588	0.262247	5	1	0.680185	0.252905	5	1	0.821311	0.0815974	5	1	0.660669	0.0730823
6	1	1.11522	0.0715122	6	1	0.733397	0.0759925	6	1	1.10752	0.177883	6	1	0.621862	0.124337	6	1	0.99608	0.224637	6	1	0.720298	0.353472	6	1	0.978968	0.11021	6	1	1.02361	0.181076
7	1	0.860551	0.0309196	7	1	1.19554	*0.000442919867822153	7	1	*0.101836972002444	0.023287	7	1	2.6075	0.373281	7	1	0.897095	0.11444	7	1	1.60622	0.192509	7	1	0.760138	0.110823	7	1	1.54828	0.160614
8	1	1.39959	0.095237	8	1	1.40542	0.10125	8	1	0.819605	0.108242	8	1	0.41466	0.170164	8	1	1.0203	0.238159	8	1	0.695923	0.282567	8	1	1.02669	0.100877	8	1	0.782954	0.121807
9	1	1.33268	0.128366	9	1	0.849489	0.121582	9	1	0.9071	0.180992	9	1	0.44803	0.0932555	9	1	1.13708	0.282372	9	1	1.0502	0.579414	9	1	1.25122	0.126161	9	1	1.10701	0.182588
Mean	1	1.09342	0.0692445	Mean	1	1.33963	0.102683	Mean	1	1.00163	0.101008	Mean	1	0.891804	0.163152	Mean	1	1.03106	0.199019	Mean	1	1.05572	0.299775	Mean	1	0.871306	0.0910679	Mean	1	0.970187	0.123953
s.e.m.	0	0.0980982	0.0107015	s.e.m.	0	0.189924	0.0111721	s.e.m.	0	0.0694689	0.0221549	s.e.m.	0	0.230061	0.0320097	s.e.m.	0	0.067235	0.0232814	s.e.m.	0	0.129046	0.0424474	s.e.m.	0	0.0662011	0.00730601	s.e.m.	0	0.095312	0.0142949
